# Supplementary material for: An integrated multi-omics analysis of the NK603 Roundup-tolerant GM maize reveals metabolism disturbances caused by the transformation process
Source: Sci Rep. 2016 Dec 19;6:37855. doi: 10.1038/srep37855 (PMC5171704; doi:10.1038/srep37855)
Supplement: Supplementary Dataset 2 [file srep37855-s3.xls]

## Sheet: Sheet1
An integrated multi-omics analysis of the NK603 Roundup-tolerant GM maize reveals metabolism disturbances caused by the transformation process
Robin Mesnage1#, Sarah Z Agapito-Tenfen2#, Vinicius Vilperte3, George Renney4, Malcolm Ward4, Gilles-Eric Séralini5, Rubens O Nodari3, and Michael N Antoniou1*
Additional file 2. List of pesticides analyzed. All maize samples were analysed for a total of 423 pesticide residues by SGS Institut Fresenius GmbH (Berlin, Germany), including glyphosate and its metabolite AMPA.
Pesticide	Detection Limit (mg/kg)	Isogenic C1	Isogenic C2	NK603 C1	NK603 C2	NK603 + R C1	NK603 + R C2
2-Phenylphenol (ortho-)	0.01	ND	ND	ND	ND	ND	ND
Abamectin	0.01	ND	ND	ND	ND	ND	ND
Acephate	0.01	ND	ND	ND	ND	ND	ND
Acetamiprid	0.005	ND	ND	ND	ND	ND	ND
Aclonifen	0.01	ND	ND	ND	ND	ND	ND
Acrinathrin	0.02	ND	ND	ND	ND	ND	ND
Alachlor	0.005	ND	ND	ND	ND	ND	ND
Aldicarb, calc. in total	0.01	ND	ND	ND	ND	ND	ND
Aldrin	0.005	ND	ND	ND	ND	ND	ND
Allethrin	0.01	ND	ND	ND	ND	ND	ND
Ametryne	0.005	ND	ND	ND	ND	ND	ND
Aminocarb	0.01	ND	ND	ND	ND	ND	ND
AMPA	0.1	ND	ND	ND	ND	ND	ND
Atrazine	0.005	ND	ND	ND	ND	ND	ND
Azadirachtin	0.02	ND	ND	ND	ND	ND	ND
Azibenzolar-S-methyl	0.01	ND	ND	ND	ND	ND	ND
Azinphos-ethyl	0.005	ND	ND	ND	ND	ND	ND
Azinphos-methyl	0.005	ND	ND	ND	ND	ND	ND
Aziprotryne	0.01	ND	ND	ND	ND	ND	ND
Azoxystrobin	0.005	ND	ND	ND	ND	ND	ND
Beflubutamid	0.005	ND	ND	ND	ND	ND	ND
Benalaxyl	0.005	ND	ND	ND	ND	ND	ND
Bendiocarb	0.005	ND	ND	ND	ND	ND	ND
Benfluralin	0.005	ND	ND	ND	ND	ND	ND
Benfuracarb	0.02	ND	ND	ND	ND	ND	ND
Benthiavalicarb-isopropylene	0.01	ND	ND	ND	ND	ND	ND
Bifenazat	0.01	ND	ND	ND	ND	ND	ND
Bifenox	0.005	ND	ND	ND	ND	ND	ND
Bifenthrin	0.005	ND	ND	ND	ND	ND	ND
Biphenyl	0.01	ND	ND	ND	ND	ND	ND
Bitertanol	0.01	ND	ND	ND	ND	ND	ND
Boscalid	0.005	ND	ND	ND	ND	ND	ND
Bromacil	0.005	ND	ND	ND	ND	ND	ND
Bromocyclen	0.005	ND	ND	ND	ND	ND	ND
Bromophos	0.005	ND	ND	ND	ND	ND	ND
Bromophos-ethyl	0.005	ND	ND	ND	ND	ND	ND
Bromopropylate	0.005	ND	ND	ND	ND	ND	ND
Bromoxynil-octanoat	0.01	ND	ND	ND	ND	ND	ND
Bromuconazole	0.01	ND	ND	ND	ND	ND	ND
Bupirimate	0.005	ND	ND	ND	ND	ND	ND
Buprofezin	0.01	ND	ND	ND	ND	ND	ND
Butachlor	0.005	ND	ND	ND	ND	ND	ND
Butafenacil	0.005	ND	ND	ND	ND	ND	ND
Butamifos	0.005	ND	ND	ND	ND	ND	ND
Butocarboxim, in total calc.	0.01	ND	ND	ND	ND	ND	ND
Butocarboxim-sulfoxide	0.01	ND	ND	ND	ND	ND	ND
Butoxycarboxim	0.01	ND	ND	ND	ND	ND	ND
Butralin	0.005	ND	ND	ND	ND	ND	ND
Buturon/Monuron, in total	0.01	ND	ND	ND	ND	ND	ND
Cadusafos	0.01	ND	ND	ND	ND	ND	ND
Captafol	0.02	ND	ND	ND	ND	ND	ND
Captan	0.02	ND	ND	ND	ND	ND	ND
Captan/Folpet, in total	0.02	ND	ND	ND	ND	ND	ND
Carbaryl	0.005	ND	ND	ND	ND	ND	ND
Carbendazim/Benomyl, in total calc.	0.005	ND	ND	ND	ND	ND	ND
Carbofuran, in total calc.	0.01	ND	ND	ND	ND	ND	ND
Carbophenothion	0.005	ND	ND	ND	ND	ND	ND
Carbosulfan	0.01	ND	ND	ND	ND	ND	ND
Carboxin	0.01	ND	ND	ND	ND	ND	ND
Carfentrazone-ethyl	0.005	ND	ND	ND	ND	ND	ND
Chinomethionat	0.005	ND	ND	ND	ND	ND	ND
Chlorantraniliprole	0.01	ND	ND	ND	ND	ND	ND
Chlorbenzilat	0.005	ND	ND	ND	ND	ND	ND
Chlorbromuron	0.01	ND	ND	ND	ND	ND	ND
Chlordan, sum	0.005	ND	ND	ND	ND	ND	ND
Chlorfenapyr	0.005	ND	ND	ND	ND	ND	ND
Chlorfenprop-methyl	0.01	ND	ND	ND	ND	ND	ND
Chlorfenson	0.005	ND	ND	ND	ND	ND	ND
Chlorfenvinphos	0.005	ND	ND	ND	ND	ND	ND
Chlorfluazuron	0.01	ND	ND	ND	ND	ND	ND
Chloridazon	0.005	ND	ND	ND	ND	ND	ND
Chlormephos	0.01	ND	ND	ND	ND	ND	ND
Chloroneb	0.005	ND	ND	ND	ND	ND	ND
Chloropropylate	0.005	ND	ND	ND	ND	ND	ND
Chlorothalonil	0.01	ND	ND	ND	ND	ND	ND
Chloroxuron	0.01	ND	ND	ND	ND	ND	ND
Chlorpropham	0.01	ND	ND	ND	ND	ND	ND
Chlorpyrifos	0.005	ND	ND	ND	ND	ND	ND
Chlorpyrifos-methyl	0.005	ND	ND	ND	ND	ND	ND
Chlorthal-dimethyl	0.01	ND	ND	ND	ND	ND	ND
Chlorthion	0.01	ND	ND	ND	ND	ND	ND
Chlorthiophos	0.005	ND	ND	ND	ND	ND	ND
Chlortoluron	0.005	ND	ND	ND	ND	ND	ND
Chlozolinate	0.005	ND	ND	ND	ND	ND	ND
Cinidon-ethyl	0.01	ND	ND	ND	ND	ND	ND
Clodinafop-propargyl	0.005	ND	ND	ND	ND	ND	ND
Clofentezine	0.005	ND	ND	ND	ND	ND	ND
Clomazone	0.005	ND	ND	ND	ND	ND	ND
Cloquintocet-mexyl	0.005	ND	ND	ND	ND	ND	ND
Clothianidin	0.01	ND	ND	ND	ND	ND	ND
Coumaphos	0.01	ND	ND	ND	ND	ND	ND
Crotoxyphos	0.015	ND	ND	ND	ND	ND	ND
Cyanazine	0.01	ND	ND	ND	ND	ND	ND
Cyanofenphos	0.005	ND	ND	ND	ND	ND	ND
Cyanophos	0.005	ND	ND	ND	ND	ND	ND
Cyazofamid	0.01	ND	ND	ND	ND	ND	ND
Cyflufenamid	0.01	ND	ND	ND	ND	ND	ND
Cyfluthrin	0.005	ND	ND	ND	ND	ND	ND
Cyhalothrin, lambda-	0.005	ND	ND	ND	ND	ND	ND
Cymoxanil	0.01	ND	ND	ND	ND	ND	ND
Cypermethrin, sum	0.005	ND	ND	ND	ND	ND	ND
Cypermethrine, alpha-	0.005	ND	ND	ND	ND	ND	ND
Cyphenothrin	0.005	ND	ND	ND	ND	ND	ND
Cyproconazole	0.01	ND	ND	ND	ND	ND	ND
Cyprodinil	0.005	ND	ND	ND	ND	ND	ND
Cyromazine	0.02	ND	ND	ND	ND	ND	ND
DDT, sum calc.	0.015	ND	ND	ND	ND	ND	ND
DEF	0.005	ND	ND	ND	ND	ND	ND
Deltamethrin	0.005	ND	ND	ND	ND	ND	ND
Demeton-S-methyl	0.01	ND	ND	ND	ND	ND	ND
Desmedipham	0.005	ND	ND	ND	ND	ND	ND
Diafenthiuron	0.015	ND	ND	ND	ND	ND	ND
Dialifos	0.01	ND	ND	ND	ND	ND	ND
Diallate	0.01	ND	ND	ND	ND	ND	ND
Diazinon	0.005	ND	ND	ND	ND	ND	ND
Dichlobenil	0.005	ND	ND	ND	ND	ND	ND
Dichlofenthion	0.005	ND	ND	ND	ND	ND	ND
Dichlofluanid	0.01	ND	ND	ND	ND	ND	ND
Dichloran	0.005	ND	ND	ND	ND	ND	ND
Dichlorvos	0.01	ND	ND	ND	ND	ND	ND
Diclobutrazol	0.01	ND	ND	ND	ND	ND	ND
Diclofop-methyl	0.005	ND	ND	ND	ND	ND	ND
Dicofol, sum	0.015	ND	ND	ND	ND	ND	ND
Dicrotophos	0.01	ND	ND	ND	ND	ND	ND
Dieldrin, in total calc.	0.005	ND	ND	ND	ND	ND	ND
Diethofencarb	0.01	ND	ND	ND	ND	ND	ND
Difenoconazole	0.005	ND	ND	ND	ND	ND	ND
Diflubenzuron	0.01	ND	ND	ND	ND	ND	ND
Diflufenican	0.01	ND	ND	ND	ND	ND	ND
Dimefuron	0.01	ND	ND	ND	ND	ND	ND
Dimethachlor	0.005	ND	ND	ND	ND	ND	ND
Dimethenamid	0.005	ND	ND	ND	ND	ND	ND
Dimethoate	0.01	ND	ND	ND	ND	ND	ND
Dimethomorph	0.01	ND	ND	ND	ND	ND	ND
Dimethylvinphos	0.01	ND	ND	ND	ND	ND	ND
Dimoxystrobin	0.005	ND	ND	ND	ND	ND	ND
Diniconazole	0.01	ND	ND	ND	ND	ND	ND
Dinitramin	0.015	ND	ND	ND	ND	ND	ND
Dioxabenzofos	0.005	ND	ND	ND	ND	ND	ND
Dioxacarb	0.01	ND	ND	ND	ND	ND	ND
Dioxathion	0.02	ND	ND	ND	ND	ND	ND
Diphenamid	0.01	ND	ND	ND	ND	ND	ND
Diphenylamine	0.01	ND	ND	ND	ND	ND	ND
Disulfoton, in total calc.	0.01	ND	ND	ND	ND	ND	ND
Ditalimfos	0.005	ND	ND	ND	ND	ND	ND
Diuron	0.01	ND	ND	ND	ND	ND	ND
Diuron/Neburon, in total	0.01	ND	ND	ND	ND	ND	ND
Edifenphos	0.005	ND	ND	ND	ND	ND	ND
Emamectin (Summe)	0.01	ND	ND	ND	ND	ND	ND
Endosulfan, in total	0.005	ND	ND	ND	ND	ND	ND
Endrin	0.005	ND	ND	ND	ND	ND	ND
EPN	0.005	ND	ND	ND	ND	ND	ND
Epoxiconazole	0.01	ND	ND	ND	ND	ND	ND
EPTC	0.01	ND	ND	ND	ND	ND	ND
Etaconazol	0.01	ND	ND	ND	ND	ND	ND
Ethalfluralin	0.005	ND	ND	ND	ND	ND	ND
Ethiofencarb, calc. in total	0.01	ND	ND	ND	ND	ND	ND
Ethion	0.005	ND	ND	ND	ND	ND	ND
Ethirimol	0.005	ND	ND	ND	ND	ND	ND
Ethofenprox	0.01	ND	ND	ND	ND	ND	ND
Ethofumesat, in total calc. as	0.01	ND	ND	ND	ND	ND	ND
Ethofumesate	0.01	ND	ND	ND	ND	ND	ND
Ethoprophos	0.005	ND	ND	ND	ND	ND	ND
Ethoxyquin	0.01	ND	ND	ND	ND	ND	ND
Etoxazol	0.01	ND	ND	ND	ND	ND	ND
Etridiazole	0.005	ND	ND	ND	ND	ND	ND
Etrimfos	0.005	ND	ND	ND	ND	ND	ND
Famoxadone	0.01	ND	ND	ND	ND	ND	ND
Fenamidone	0.005	ND	ND	ND	ND	ND	ND
Fenamiphos	0.005	ND	ND	ND	ND	ND	ND
Fenarimol	0.005	ND	ND	ND	ND	ND	ND
Fenazaquin	0.01	ND	ND	ND	ND	ND	ND
Fenbuconazol	0.01	ND	ND	ND	ND	ND	ND
Fenchloralzol-ethylene	0.005	ND	ND	ND	ND	ND	ND
Fenchlorphos	0.005	ND	ND	ND	ND	ND	ND
Fenchlorphos, Summe	0.01	ND	ND	ND	ND	ND	ND
Fenfluthrin	0.01	ND	ND	ND	ND	ND	ND
Fenhexamid	0.01	ND	ND	ND	ND	ND	ND
Fenitrothion	0.005	ND	ND	ND	ND	ND	ND
Fenobucarb	0.005	ND	ND	ND	ND	ND	ND
Fenoxycarb	0.005	ND	ND	ND	ND	ND	ND
Fenpiclonil	0.01	ND	ND	ND	ND	ND	ND
Fenpropathrin	0.005	ND	ND	ND	ND	ND	ND
Fenpropidin	0.01	ND	ND	ND	ND	ND	ND
Fenpropimorph	0.01	ND	ND	ND	ND	ND	ND
Fenpyroximate	0.01	ND	ND	ND	ND	ND	ND
Fenson	0.005	ND	ND	ND	ND	ND	ND
Fensulfothion, sum	0.01	ND	ND	ND	ND	ND	ND
Fenthion	0.01	ND	ND	ND	ND	ND	ND
Fenthion, Summe	0.02	ND	ND	ND	ND	ND	ND
Fenuron	0.01	ND	ND	ND	ND	ND	ND
Fenvalerate	0.005	ND	ND	ND	ND	ND	ND
Fipronil	0.01	ND	ND	ND	ND	ND	ND
Flonicamid	0.01	ND	ND	ND	ND	ND	ND
Fluazifop-p-butyl	0.005	ND	ND	ND	ND	ND	ND
Flucythrinate	0.005	ND	ND	ND	ND	ND	ND
Fludioxonil	0.01	ND	ND	ND	ND	ND	ND
Flufenacet (= Fluthiamid)	0.005	ND	ND	ND	ND	ND	ND
Flufenoxuron	0.01	ND	ND	ND	ND	ND	ND
Flumetralin	0.005	ND	ND	ND	ND	ND	ND
Flumioxazin	0.005	ND	ND	ND	ND	ND	ND
Fluopicolid	0.01	ND	ND	ND	ND	ND	ND
Fluquinconazole	0.005	ND	ND	ND	ND	ND	ND
Flusilazole	0.01	ND	ND	ND	ND	ND	ND
Flutolanil	0.005	ND	ND	ND	ND	ND	ND
Flutriafol	0.01	ND	ND	ND	ND	ND	ND
Fluvalinate, tau-	0.005	ND	ND	ND	ND	ND	ND
Folpet	0.02	ND	ND	ND	ND	ND	ND
Fonofos	0.005	ND	ND	ND	ND	ND	ND
Forchlorfenuron	0.01	ND	ND	ND	ND	ND	ND
Formetanat	0.02	ND	ND	ND	ND	ND	ND
Formothion	0.01	ND	ND	ND	ND	ND	ND
Fosthiazat	0.005	ND	ND	ND	ND	ND	ND
Fuberidazole	0.005	ND	ND	ND	ND	ND	ND
Furalaxyl	0.01	ND	ND	ND	ND	ND	ND
Glyphosate	0.01	ND	ND	ND	ND	ND	ND
Halfenprox	0.005	ND	ND	ND	ND	ND	ND
HCH, sum	0.005	ND	ND	ND	ND	ND	ND
Heptachlor, in total calc.	0.01	ND	ND	ND	ND	ND	ND
Heptenophos	0.005	ND	ND	ND	ND	ND	ND
Hexachlorobenzene	0.005	ND	ND	ND	ND	ND	ND
Hexaconazole	0.01	ND	ND	ND	ND	ND	ND
Hexaflumuron	0.01	ND	ND	ND	ND	ND	ND
Hexazinone	0.005	ND	ND	ND	ND	ND	ND
Hexythiazox	0.01	ND	ND	ND	ND	ND	ND
Imazalil	0.01	ND	ND	ND	ND	ND	ND
Imibenconazol	0.01	ND	ND	ND	ND	ND	ND
Imidacloprid	0.01	ND	ND	ND	ND	ND	ND
Indoxacarb	0.005	ND	ND	ND	ND	ND	ND
Iodofenfos	0.005	ND	ND	ND	ND	ND	ND
Iprobenfos	0.005	ND	ND	ND	ND	ND	ND
Iprodione	0.02	ND	ND	ND	ND	ND	ND
Iprovalicarb	0.005	ND	ND	ND	ND	ND	ND
Isobenzan	0.005	ND	ND	ND	ND	ND	ND
Isocarbophos	0.01	ND	ND	ND	ND	ND	ND
Isodrin	0.005	ND	ND	ND	ND	ND	ND
Isofenphos	0.01	ND	ND	ND	ND	ND	ND
Isofenphos-methyl	0.005	ND	ND	ND	ND	ND	ND
Isoprocarb	0.005	ND	ND	ND	ND	ND	ND
Isoprothiolane	0.01	ND	ND	ND	ND	ND	ND
Isoproturon	0.005	ND	ND	ND	ND	ND	ND
Isoxaben	0.005	ND	ND	ND	ND	ND	ND
Isoxaflutol	0.01	ND	ND	ND	ND	ND	ND
Kresoxim-methyl	0.005	ND	ND	ND	ND	ND	ND
Lenacil	0.01	ND	ND	ND	ND	ND	ND
Lindane (HCH, gamma-)	0.005	ND	ND	ND	ND	ND	ND
Linuron	0.005	ND	ND	ND	ND	ND	ND
Lufenuron	0.01	ND	ND	ND	ND	ND	ND
Malaoxon/Malathion, in total	0.005	ND	ND	ND	ND	ND	ND
Malathion	0.005	ND	ND	ND	ND	ND	ND
Mecarbam	0.005	ND	ND	ND	ND	ND	ND
Mepanipyrim	0.01	ND	ND	ND	ND	ND	ND
Mepronil	0.005	ND	ND	ND	ND	ND	ND
Metaflumizon	0.01	ND	ND	ND	ND	ND	ND
Metalaxyl, in total calc.	0.005	ND	ND	ND	ND	ND	ND
Metamitron	0.01	ND	ND	ND	ND	ND	ND
Metazachlor	0.005	ND	ND	ND	ND	ND	ND
Metconazole	0.01	ND	ND	ND	ND	ND	ND
Methacrifos	0.01	ND	ND	ND	ND	ND	ND
Methamidophos	0.01	ND	ND	ND	ND	ND	ND
Methidathion	0.005	ND	ND	ND	ND	ND	ND
Methiocarb, calc in total	0.01	ND	ND	ND	ND	ND	ND
Methomyl, in total calc.	0.01	ND	ND	ND	ND	ND	ND
Methoprotryne	0.01	ND	ND	ND	ND	ND	ND
Methoxychlor	0.01	ND	ND	ND	ND	ND	ND
Methoxyfenozide	0.005	ND	ND	ND	ND	ND	ND
Methylpentachlorphenylsulfide	0.005	ND	ND	ND	ND	ND	ND
Metobromuron	0.01	ND	ND	ND	ND	ND	ND
Metolachlor	0.005	ND	ND	ND	ND	ND	ND
Metoxuron	0.01	ND	ND	ND	ND	ND	ND
Metrafenon	0.005	ND	ND	ND	ND	ND	ND
Metribuzin	0.01	ND	ND	ND	ND	ND	ND
Mevinphos	0.005	ND	ND	ND	ND	ND	ND
Mirex	0.005	ND	ND	ND	ND	ND	ND
Molinate	0.01	ND	ND	ND	ND	ND	ND
Monocrotophos	0.01	ND	ND	ND	ND	ND	ND
Myclobutanil	0.005	ND	ND	ND	ND	ND	ND
Napropamid	0.01	ND	ND	ND	ND	ND	ND
N-desethyl-Pirimiphos-methyl	0.01	ND	ND	ND	ND	ND	ND
Neburon	0.005	ND	ND	ND	ND	ND	ND
Nitenpyram	0.01	ND	ND	ND	ND	ND	ND
Nitralin	0.005	ND	ND	ND	ND	ND	ND
Nitrapyrin	0.005	ND	ND	ND	ND	ND	ND
Nitrofen	0.005	ND	ND	ND	ND	ND	ND
Nitrothal-isopropyl	0.005	ND	ND	ND	ND	ND	ND
Nonachlor, trans-	0.01	ND	ND	ND	ND	ND	ND
Norflurazon	0.005	ND	ND	ND	ND	ND	ND
Novaluron	0.01	ND	ND	ND	ND	ND	ND
Nuarimol	0.005	ND	ND	ND	ND	ND	ND
Octachlorstyrol	0.005	ND	ND	ND	ND	ND	ND
Ofurace	0.005	ND	ND	ND	ND	ND	ND
Omethoat	0.01	ND	ND	ND	ND	ND	ND
Oxadiargyl	0.01	ND	ND	ND	ND	ND	ND
Oxadiazon	0.01	ND	ND	ND	ND	ND	ND
Oxadixyl	0.005	ND	ND	ND	ND	ND	ND
Oxamyl	0.01	ND	ND	ND	ND	ND	ND
Oxy-chlordane	0.005	ND	ND	ND	ND	ND	ND
Oxydemeton-methyl	0.01	ND	ND	ND	ND	ND	ND
Oxydemeton-methyl, in total calc.	0.01	ND	ND	ND	ND	ND	ND
Oxyfluorfen	0.005	ND	ND	ND	ND	ND	ND
Paclobutrazol	0.005	ND	ND	ND	ND	ND	ND
Paraoxon	0.005	ND	ND	ND	ND	ND	ND
Parathion (Parathion-ethyl)	0.005	ND	ND	ND	ND	ND	ND
Parathion-methyl, in total calc.	0.005	ND	ND	ND	ND	ND	ND
Penconazole	0.01	ND	ND	ND	ND	ND	ND
Pencycuron	0.005	ND	ND	ND	ND	ND	ND
Pendimethalin	0.005	ND	ND	ND	ND	ND	ND
Pentachloranisol (PCA)	0.005	ND	ND	ND	ND	ND	ND
Pentachlorobenzene	0.005	ND	ND	ND	ND	ND	ND
Permethrin	0.01	ND	ND	ND	ND	ND	ND
Pethoxamid	0.005	ND	ND	ND	ND	ND	ND
Phenkapton	0.01	ND	ND	ND	ND	ND	ND
Phenmedipham	0.01	ND	ND	ND	ND	ND	ND
Phenthoate	0.01	ND	ND	ND	ND	ND	ND
Phorate, in total calc.	0.01	ND	ND	ND	ND	ND	ND
Phosalone	0.005	ND	ND	ND	ND	ND	ND
Phosmet	0.01	ND	ND	ND	ND	ND	ND
Phosphamidon	0.005	ND	ND	ND	ND	ND	ND
Picoxystrobin	0.01	ND	ND	ND	ND	ND	ND
Piperonyl-butoxide	0.005	ND	ND	ND	ND	ND	ND
Pirimicarb	0.01	ND	ND	ND	ND	ND	ND
Pirimicarb, calc. in total	0.01	ND	ND	ND	ND	ND	ND
Pirimiphos-ethyl	0.005	ND	ND	ND	ND	ND	ND
Pirimiphos-methyl	0.005	ND	ND	ND	ND	ND	ND
Prochloraz	0.005	ND	ND	ND	ND	ND	ND
Procymidone	0.005	ND	ND	ND	ND	ND	ND
Profenofos	0.005	ND	ND	ND	ND	ND	ND
Profluralin	0.005	ND	ND	ND	ND	ND	ND
Promecarb	0.01	ND	ND	ND	ND	ND	ND
Prometryn	0.005	ND	ND	ND	ND	ND	ND
Propachlor	0.005	ND	ND	ND	ND	ND	ND
Propamocarb	0.01	ND	ND	ND	ND	ND	ND
Propanil	0.005	ND	ND	ND	ND	ND	ND
Propargite	0.005	ND	ND	ND	ND	ND	ND
Propazine	0.005	ND	ND	ND	ND	ND	ND
Propetamphos	0.005	ND	ND	ND	ND	ND	ND
Propham	0.01	ND	ND	ND	ND	ND	ND
Propiconazole	0.005	ND	ND	ND	ND	ND	ND
Propoxur	0.005	ND	ND	ND	ND	ND	ND
Propyzamide	0.005	ND	ND	ND	ND	ND	ND
Proquinazid	0.01	ND	ND	ND	ND	ND	ND
Prosulfocarb	0.005	ND	ND	ND	ND	ND	ND
Prothiofos	0.005	ND	ND	ND	ND	ND	ND
Pymetrozine	0.01	ND	ND	ND	ND	ND	ND
Pyraclostrobin	0.005	ND	ND	ND	ND	ND	ND
Pyraflufen-ethylene	0.005	ND	ND	ND	ND	ND	ND
Pyrazophos	0.01	ND	ND	ND	ND	ND	ND
Pyridaben	0.005	ND	ND	ND	ND	ND	ND
Pyridalyl	0.005	ND	ND	ND	ND	ND	ND
Pyridaphenthion	0.005	ND	ND	ND	ND	ND	ND
Pyridat	0.01	ND	ND	ND	ND	ND	ND
Pyrifenox	0.01	ND	ND	ND	ND	ND	ND
Pyrimethanil	0.005	ND	ND	ND	ND	ND	ND
Pyriproxifen	0.005	ND	ND	ND	ND	ND	ND
Quinalphos	0.005	ND	ND	ND	ND	ND	ND
Quinoxyfen	0.005	ND	ND	ND	ND	ND	ND
Quintozen, in total calc.	0.005	ND	ND	ND	ND	ND	ND
Rotenon	0.01	ND	ND	ND	ND	ND	ND
S421	0.01	ND	ND	ND	ND	ND	ND
Silafluofen	0.005	ND	ND	ND	ND	ND	ND
Silthiofame	0.01	ND	ND	ND	ND	ND	ND
Simazine	0.01	ND	ND	ND	ND	ND	ND
Spinosad	0.01	ND	ND	ND	ND	ND	ND
Spirodiclofen	0.01	ND	ND	ND	ND	ND	ND
Spiromesifen	0.01	ND	ND	ND	ND	ND	ND
Spirotetramat	0.01	ND	ND	ND	ND	ND	ND
Spiroxamine	0.005	ND	ND	ND	ND	ND	ND
Sulfotep	0.005	ND	ND	ND	ND	ND	ND
Sulprofos	0.005	ND	ND	ND	ND	ND	ND
Sum (Dimethoate, Omethoat) expressed as Dimethoate	0.01	ND	ND	ND	ND	ND	ND
Tebuconazole	0.01	ND	ND	ND	ND	ND	ND
Tebufenozide	0.01	ND	ND	ND	ND	ND	ND
Tebufenpyrad	0.005	ND	ND	ND	ND	ND	ND
Tecnazene	0.01	ND	ND	ND	ND	ND	ND
Teflubenzuron	0.01	ND	ND	ND	ND	ND	ND
Tefluthrin	0.005	ND	ND	ND	ND	ND	ND
Terbacil	0.005	ND	ND	ND	ND	ND	ND
Terbufos, in total calc.	0.01	ND	ND	ND	ND	ND	ND
Terbumeton	0.005	ND	ND	ND	ND	ND	ND
Terbuthylazine	0.005	ND	ND	ND	ND	ND	ND
Terbutryn	0.01	ND	ND	ND	ND	ND	ND
Tetrachloranisol, 2,3,4,6-	0.005	ND	ND	ND	ND	ND	ND
Tetrachlorvinphos	0.005	ND	ND	ND	ND	ND	ND
Tetraconazole	0.01	ND	ND	ND	ND	ND	ND
Tetradifon	0.005	ND	ND	ND	ND	ND	ND
Tetramethrin	0.005	ND	ND	ND	ND	ND	ND
Tetrasul	0.005	ND	ND	ND	ND	ND	ND
Thiabendazole	0.01	ND	ND	ND	ND	ND	ND
Thiacloprid	0.005	ND	ND	ND	ND	ND	ND
Thiamethoxam	0.01	ND	ND	ND	ND	ND	ND
Thiamethoxam, in total	0.01	ND	ND	ND	ND	ND	ND
Thiobencarb	0.005	ND	ND	ND	ND	ND	ND
Thiodicarb	0.01	ND	ND	ND	ND	ND	ND
Thiofanox (incl. -sulfoxide, -sulfon)	0.01	ND	ND	ND	ND	ND	ND
Thiofanox (incl. -sulfoxide, -sulfon)	0.01	ND	ND	ND	ND	ND	ND
Thiometon	0.01	ND	ND	ND	ND	ND	ND
Thionazin	0.01	ND	ND	ND	ND	ND	ND
Thiophanate-methyl	0.01	ND	ND	ND	ND	ND	ND
Tolclofos-methyl	0.005	ND	ND	ND	ND	ND	ND
Tolylfluanid	0.01	ND	ND	ND	ND	ND	ND
Transfluthrin	0.005	ND	ND	ND	ND	ND	ND
Triadimefon/Triadimenol, in total	0.02	ND	ND	ND	ND	ND	ND
Triallate	0.005	ND	ND	ND	ND	ND	ND
Triamiphos	0.01	ND	ND	ND	ND	ND	ND
Triazamat	0.01	ND	ND	ND	ND	ND	ND
Triazophos	0.005	ND	ND	ND	ND	ND	ND
Trichlorfon	0.01	ND	ND	ND	ND	ND	ND
Tricyclazol	0.005	ND	ND	ND	ND	ND	ND
Trifloxystrobin	0.01	ND	ND	ND	ND	ND	ND
Triflumizole	0.005	ND	ND	ND	ND	ND	ND
Triflumuron	0.01	ND	ND	ND	ND	ND	ND
Trifluralin	0.005	ND	ND	ND	ND	ND	ND
Triforin	0.01	ND	ND	ND	ND	ND	ND
Triticonazole	0.01	ND	ND	ND	ND	ND	ND
Vamidothion	0.01	ND	ND	ND	ND	ND	ND
Vinclozolin	0.005	ND	ND	ND	ND	ND	ND
Zoxamide	0.01	ND	ND	ND	ND	ND	ND
