# Supplementary material for: An integrated multi-omics analysis of the NK603 Roundup-tolerant GM maize reveals metabolism disturbances caused by the transformation process
Source: Sci Rep. 2016 Dec 19;6:37855. doi: 10.1038/srep37855 (PMC5171704; doi:10.1038/srep37855)
Supplement: Supplementary Dataset 5 [file srep37855-s6.xls]

## Sheet: Isogenic x NK603
An integrated multi-omics analysis of the NK603 Roundup-tolerant GM maize reveals metabolism disturbances caused by the transformation process
Robin Mesnage1#, Sarah Z Agapito-Tenfen2#, Vinicius Vilperte3, George Renney4, Malcolm Ward4, Gilles-Eric Séralini5, Rubens O Nodari3, and Michael N Antoniou1*
Additional file 5. List of proteins having their level significantly altered by the GM transformation process. The isogenic maize proteome was compared to both NK603 and NK603 + R proteome.
UniProt ID	Protein name	Mass (Da)	Log2 FC	P-adjusted value
W7LNM5	Tubulin alpha chain OS=Gibberella moniliformis (strain M3125 / FGSC 7600) GN=FVEG_00855	626.809	-3.85178	0.00176104
C0PBJ3	Uncharacterized protein OS=Zea mays	766.947	-3.68073	0.000756632
B6SIZ2	Oleosin OS=Zea mays GN=LOC100280642	401.212	-3.15229	0.0106057
Q41784	Tubulin beta-7 chain OS=Zea mays GN=TUBB7	761.087	-3.03374	0.00503577
P14640	Tubulin alpha-1 chain OS=Zea mays GN=TUBA1	644.361	-2.71085	0.014906
P49106	14-3-3-like protein GF14-6 OS=Zea mays GN=GRF1	683.428	-2.35695	0.00316916
P19656	Non-specific lipid-transfer protein OS=Zea mays	833.385	-2.23934	0.00641121
B4G1E1	Uncharacterized protein OS=Zea mays	554.633	-2.14442	0.0027972
C0PDX9	Uncharacterized protein OS=Zea mays GN=LOC100274142	674.413	-1.95314	3.89045e-05
W7M8H2	Histone H2A OS=Gibberella moniliformis (strain M3125 / FGSC 7600) GN=FVEG_05100	360.567	-1.94802	0.0151936
B4G1E1	Uncharacterized protein OS=Zea mays	736.907	-1.79088	0.00760763
C4JBH8	Uncharacterized protein OS=Zea mays GN=pco083451(621)	572.824	-1.69242	0.00103601
C0PDX9	Uncharacterized protein OS=Zea mays GN=LOC100274142	544.816	-1.61116	0.000141056
C0PDX9	Uncharacterized protein OS=Zea mays GN=LOC100274142	504.606	-1.52837	0.00503577
P24067	Luminal-binding protein 2 OS=Zea mays GN=BIPE2	1142.58	-1.3684	0.0494352
B6SZN0	MtN19-like protein OS=Zea mays	792.405	-1.34059	3.89045e-05
C0HFQ1	Uncharacterized protein OS=Zea mays GN=LOC100304441	557.824	-1.32907	0.00103601
B4G1E1	Uncharacterized protein OS=Zea mays	1010.53	-1.31419	0.0317376
P15590	Globulin-1 S allele OS=Zea mays GN=GLB1	394.559	-1.26235	0.00473254
D0EM57	Chitinase OS=Zea mays GN=chiA	710.402	-1.20592	0.00580806
A0A096TZK1	Uncharacterized protein OS=Zea mays	689.86	-1.19338	0.000710741
B4FTS6	Uncharacterized protein OS=Zea mays GN=LOC100303798	754.029	-1.1478	0.0481076
E1AFV5	Beta-1,3-glucanase OS=Zea mays GN=glucA	536.819	-1.13856	0.000177492
B4FTS6	Uncharacterized protein OS=Zea mays GN=LOC100303798	754.357	-1.12238	0.043567
Q946V2	Legumin 1 OS=Zea mays GN=leg1	789.408	-1.09607	0.00453804
B6SGY5	RNA binding protein OS=Zea mays GN=LOC100280485	724.36	-0.981203	0.00254976
K7TQC8	Seed maturation protein OS=Zea mays GN=ZEAMMB73_789084	799.148	-0.931008	0.0252954
P13867	Alpha-amylase/trypsin inhibitor OS=Zea mays	629.868	-0.927675	0.000756632
C0HHL1	Uncharacterized protein OS=Zea mays GN=LOC100284875	609.855	-0.889376	0.00261927
B4FTS6	Uncharacterized protein OS=Zea mays GN=LOC100303798	759.89	-0.879342	0.0127058
P13867	Alpha-amylase/trypsin inhibitor OS=Zea mays	664.316	-0.864599	0.00725991
P01088	Trypsin/factor XIIA inhibitor OS=Zea mays	643.342	-0.854568	0.00586688
B4FTS6	Uncharacterized protein OS=Zea mays GN=LOC100303798	759.399	-0.845426	0.00552662
A0A096RF87	Uncharacterized protein OS=Zea mays GN=Zm.27514	1078.99	-0.843986	0.0164047
B4G0K5	Uncharacterized protein OS=Zea mays GN=LOC100274379	603.326	-0.839165	0.000962296
K7TV30	Uncharacterized protein OS=Zea mays GN=Zm.144096	755.04	-0.813915	0.0265063
B6SGY5	RNA binding protein OS=Zea mays GN=LOC100280485	807.935	-0.810408	0.00453804
B4FBK8	Uncharacterized protein OS=Zea mays GN=LOC100857095	533.595	-0.790482	0.00775858
B6SUW2	Epoxide hydrolase 2 OS=Zea mays GN=pco066796	492.805	-0.753341	0.00580806
A0A0B4J327	Uncharacterized protein OS=Zea mays GN=LOC100272880	587.842	-0.753294	0.0115796
B4G1G1	Desiccation-related protein PCC13-62 OS=Zea mays GN=LOC100282997	810.45	-0.73089	0.039681
B4FKP4	Uncharacterized protein OS=Zea mays GN=IDP1639	853.434	-0.730275	0.0027972
B4FLR0	GrpE protein homolog OS=Zea mays GN=pco143734	657.337	-0.72818	0.0115147
K7V5N4	Uncharacterized protein OS=Zea mays GN=Zm.35386	648.895	-0.727255	0.0271164
A0A0B4J3E6	Uncharacterized protein OS=Zea mays GN=gst5	595.344	-0.726199	0.0243452
P13867	Alpha-amylase/trypsin inhibitor OS=Zea mays	567.3	-0.72081	0.0121745
P29023	Endochitinase B (Fragment) OS=Zea mays	577.322	-0.696989	0.010495
B6SKJ7	Early nodulin-like protein 3 OS=Zea mays GN=LOC100280687	703.875	-0.658691	0.000756632
A0A096RF87	Uncharacterized protein OS=Zea mays GN=Zm.27514	789.938	-0.629695	0.00909245
B4G1C2	Uncharacterized protein OS=Zea mays GN=LOC100274481	728.831	-0.625848	0.0202271
A0A096PH50	Uncharacterized protein OS=Zea mays	609.633	0.60629	0.010798
B4F9G8	Pyruvate kinase OS=Zea mays GN=LOC100191614	810.961	0.648392	0.033527
A0A096TN72	Uncharacterized protein OS=Zea mays	632.34	0.64971	0.0176254
C0PEZ5	Uncharacterized protein OS=Zea mays GN=TIDP3001	438.566	0.664016	0.0222148
K7W272	Uncharacterized protein OS=Zea mays GN=Zm.92932	596.275	0.678951	0.0193587
K7VGW0	Oleosin Zm-II OS=Zea mays GN=Zm.23169	512.618	0.680695	0.033527
A0A096TZ44	Uncharacterized protein OS=Zea mays	680.672	0.68863	0.027004
Q0QWI2	Sorbitol dehydrogenase OS=Zea mays	559.297	0.689175	0.00976752
K7W272	Uncharacterized protein OS=Zea mays GN=Zm.92932	558.266	0.690551	0.0178843
B4FN23	Uncharacterized protein OS=Zea mays GN=Zm.68129	558.832	0.708619	0.00775032
B6T5F2	60S ribosomal protein L13 OS=Zea mays GN=Zm.1196	503.298	0.733508	0.0315873
Q5EUD7	Protein disulfide isomerase OS=Zea mays GN=PDIL2-1	574.316	0.737069	0.00596411
B6SGF3	Glyoxalase family protein superfamily OS=Zea mays GN=pco065024	1066.54	0.766407	0.00263296
P04712	Sucrose synthase 1 OS=Zea mays GN=SH-1	494.954	0.771995	0.00685727
B4FAD9	Uncharacterized protein OS=Zea mays GN=csu815	641.353	0.79512	0.010798
P26301	Enolase 1 OS=Zea mays GN=ENO1	935.035	0.80949	0.0154582
P21641	Oleosin Zm-II OS=Zea mays GN=OLE18	488.926	0.817934	0.0433519
A0A096PQ85	Uncharacterized protein OS=Zea mays GN=LOC100502333	553.812	0.824977	0.00420154
B4FAD9	Uncharacterized protein OS=Zea mays GN=csu815	597.856	0.828206	0.0180382
P04712	Sucrose synthase 1 OS=Zea mays GN=SH-1	717.897	0.836117	0.0315873
Q7M1Z8	Globulin-2 OS=Zea mays GN=Zm.3896	824.427	0.839688	0.0419626
A0A096QF11	Uncharacterized protein OS=Zea mays GN=Zm.40574	493.933	0.848797	0.00453804
P24067	Luminal-binding protein 2 OS=Zea mays GN=BIPE2	575.666	0.855957	0.0187332
P08440	Fructose-bisphosphate aldolase, cytoplasmic isozyme OS=Zea mays	803.456	0.877871	0.0222148
B6TGT0	60S ribosomal protein L2 OS=Zea mays GN=LOC100216796	498.614	0.883418	0.00580806
B6TIK3	Stress protein OS=Zea mays GN=pco152469	746.359	0.886985	0.001553
A0A096Q8H5	Uncharacterized protein OS=Zea mays	376.538	0.906853	0.0184047
Q8W0V2	Lipoxygenase OS=Zea mays GN=LOC542495	591.937	0.914044	0.00568949
A0A0B4J327	Uncharacterized protein OS=Zea mays GN=LOC100272880	651.988	0.916903	0.0315873
B4F7S2	Jasmonate-induced protein OS=Zea mays GN=LOC100191141	708.898	0.919604	0.00107424
B6UGU4	Steroleosin OS=Zea mays GN=LOC100286255	649.395	0.92092	0.00607234
B4FSV6	6-phosphogluconate dehydrogenase, decarboxylating OS=Zea mays GN=Zm.506	641.361	0.958341	0.0489473
A0A096QF11	Uncharacterized protein OS=Zea mays GN=Zm.40574	769.375	0.986598	0.000962296
P04713	Granule-bound starch synthase 1, chloroplastic/amyloplastic OS=Zea mays GN=WAXY	813.456	1.01781	0.000864084
A0A096SS21	Uncharacterized protein OS=Zea mays GN=Zm.94009	773.89	1.02169	0.00143714
B4G0K5	Uncharacterized protein OS=Zea mays GN=LOC100274379	641.335	1.0291	0.0328612
B4FN23	Uncharacterized protein OS=Zea mays GN=Zm.68129	579.832	1.05542	0.000141056
B6TBZ8	Alanine aminotransferase 2 OS=Zea mays	626.848	1.05803	0.014906
B4F7S2	Jasmonate-induced protein OS=Zea mays GN=LOC100191141	602.637	1.06176	0.00453804
A2SZW8	1-Cys peroxiredoxin PER1 OS=Zea mays GN=PER1	714.924	1.06206	0.0210758
C4J093	Uncharacterized protein OS=Zea mays GN=LOC100502254	625.858	1.08038	0.02887
A0A096T4U7	Uncharacterized protein OS=Zea mays	759.902	1.09786	0.0127058
B4FJ41	Oleosin OS=Zea mays GN=Zm.2098	378.723	1.12673	0.0294538
K7W272	Uncharacterized protein OS=Zea mays GN=Zm.92932	583.324	1.13824	0.0433519
Q08277	Heat shock protein 82 OS=Zea mays GN=HSP82	466.583	1.19196	0.0164047
Q7M1Z8	Globulin-2 OS=Zea mays GN=Zm.3896	661.311	1.20916	0.0180382
B4G0K5	Uncharacterized protein OS=Zea mays GN=LOC100274379	647.295	1.22094	0.0152278
P08735	Glyceraldehyde-3-phosphate dehydrogenase 1, cytosolic OS=Zea mays GN=GAPC1	1009.48	1.22282	0.0222148
P05494	ATP synthase subunit alpha, mitochondrial OS=Zea mays GN=ATPA	371.867	1.24521	0.0222526
B4FWP0	Fructose-bisphosphate aldolase OS=Zea mays GN=LOC100283676	803.456	1.2488	0.0470113
B6SI42	Oleosin OS=Zea mays GN=LOC100280594	392.716	1.26919	0.0376696
B4FAD9	Uncharacterized protein OS=Zea mays GN=csu815	856.146	1.28093	0.00580806
A0A096SFX7	Uncharacterized protein OS=Zea mays GN=Zm.86345	631.358	1.30772	0.0027972
Q7M1Z8	Globulin-2 OS=Zea mays GN=Zm.3896	395.477	1.38113	0.0315873
B4FUH2	Aspartate aminotransferase OS=Zea mays GN=pco118382	880.48	1.44455	0.0253849
P08735	Glyceraldehyde-3-phosphate dehydrogenase 1, cytosolic OS=Zea mays GN=GAPC1	615.876	1.44738	0.02887
B4FUH2	Aspartate aminotransferase OS=Zea mays GN=pco118382	667.903	1.48184	0.0315873
B6SNS4	Late embryogenesis abundant protein D-34 OS=Zea mays	511.272	1.50019	0.00075726
P08735	Glyceraldehyde-3-phosphate dehydrogenase 1, cytosolic OS=Zea mays GN=GAPC1	548.327	1.50025	0.014906
P12863	Triosephosphate isomerase, cytosolic OS=Zea mays	745.885	1.53242	0.00453804
E9JVD4	Aldose reductase OS=Zea mays GN=AR3	903.154	1.53965	0.0280142
P21641	Oleosin Zm-II OS=Zea mays GN=OLE18	665.375	1.62172	0.00263296
B6SI42	Oleosin OS=Zea mays GN=LOC100280594	694.857	1.66876	0.000166596
B6UHC9	Putative uncharacterized protein OS=Zea mays	719.677	1.74358	0.00400455
B6SGP7	Non-specific lipid-transfer protein OS=Zea mays GN=plt1	622.978	1.88337	0.000822735
Q0QWI2	Sorbitol dehydrogenase OS=Zea mays	702.364	1.97183	0.0027972
B6UH30	Uncharacterized protein OS=Zea mays GN=Zm.10151	815.43	3.08048	0.00075726

## Sheet: Isogenic x NK603+R
An integrated multi-omics analysis of the NK603 Roundup-tolerant GM maize reveals metabolism disturbances caused by the transformation process
Robin Mesnage1#, Sarah Z Agapito-Tenfen2#, Vinicius Vilperte3, George Renney4, Malcolm Ward4, Gilles-Eric Séralini5, Rubens O Nodari3, and Michael N Antoniou1*
Additional file 5. List of proteins having their level significantly altered by the GM transformation process. The isogenic maize proteome was compared to both NK603 and NK603 + R proteome.
UniProt ID	Protein name	Mass (Da)	Log2 FC	P-adjusted values
W7LNM5	Tubulin alpha chain OS=Gibberella moniliformis (strain M3125 / FGSC 7600) GN=FVEG_00855	626.809	-3.77017	0.00105066
B6SIZ2	Oleosin OS=Zea mays GN=LOC100280642	401.212	-3.09292	0.0118566
Q41784	Tubulin beta-7 chain OS=Zea mays GN=TUBB7	761.087	-3.04866	0.00575562
C0PBJ3	Uncharacterized protein OS=Zea mays	766.947	-2.9409	0.000846446
P14640	Tubulin alpha-1 chain OS=Zea mays GN=TUBA1	644.361	-2.1946	0.018406
P19656	Non-specific lipid-transfer protein OS=Zea mays	833.385	-2.09478	0.00166578
B4G1E1	Uncharacterized protein OS=Zea mays	554.633	-1.74401	0.006223
C0PDX9	Uncharacterized protein OS=Zea mays GN=LOC100274142	674.413	-1.69949	2.2177e-05
C4JBH8	Uncharacterized protein OS=Zea mays GN=pco083451(621)	572.824	-1.68984	0.000117792
P49106	14-3-3-like protein GF14-6 OS=Zea mays GN=GRF1	683.428	-1.56257	0.0246797
P15590	Globulin-1 S allele OS=Zea mays GN=GLB1	394.559	-1.42874	0.000632841
B4G0K5	Uncharacterized protein OS=Zea mays GN=LOC100274379	603.326	-1.42453	5.66556e-05
C0PDX9	Uncharacterized protein OS=Zea mays GN=LOC100274142	544.816	-1.37618	8.51982e-05
B4G1E1	Uncharacterized protein OS=Zea mays	736.907	-1.33847	0.0153905
W7M8H2	Histone H2A OS=Gibberella moniliformis (strain M3125 / FGSC 7600) GN=FVEG_05100	360.567	-1.319	0.0478596
C0PDX9	Uncharacterized protein OS=Zea mays GN=LOC100274142	504.606	-1.28581	0.000484684
B6SZN0	MtN19-like protein OS=Zea mays	792.405	-1.14604	0.00258777
E1AFV5	Beta-1,3-glucanase OS=Zea mays GN=glucA	536.819	-1.1215	0.000117792
Q946V2	Legumin 1 OS=Zea mays GN=leg1	789.408	-1.08028	0.00575562
P04698	Zein-alpha PZ22.3 OS=Zea mays	696.897	-1.07299	0.0130287
B4FKP4	Uncharacterized protein OS=Zea mays GN=IDP1639	853.434	-1.06943	0.000623964
A0A096TZK1	Uncharacterized protein OS=Zea mays	689.86	-1.06358	0.00258777
D0EM57	Chitinase OS=Zea mays GN=chiA	710.402	-1.02095	0.0112937
C0HFQ1	Uncharacterized protein OS=Zea mays GN=LOC100304441	557.824	-1.00619	0.00575562
Q7M1Z8	Globulin-2 OS=Zea mays GN=Zm.3896	823.46	-0.940811	0.000117792
P01088	Trypsin/factor XIIA inhibitor OS=Zea mays	643.342	-0.868771	0.0126507
B6SGY5	RNA binding protein OS=Zea mays GN=LOC100280485	724.36	-0.844166	0.0255497
P13867	Alpha-amylase/trypsin inhibitor OS=Zea mays	629.868	-0.786629	0.00258777
P13867	Alpha-amylase/trypsin inhibitor OS=Zea mays	664.316	-0.777773	0.00166578
K7TV30	Uncharacterized protein OS=Zea mays GN=Zm.144096	755.04	-0.76559	0.00745898
B6SUW2	Epoxide hydrolase 2 OS=Zea mays GN=pco066796	492.805	-0.755276	0.00174078
P15590	Globulin-1 S allele OS=Zea mays GN=GLB1	599.36	-0.739971	0.00397772
B4FBK8	Uncharacterized protein OS=Zea mays GN=LOC100857095	533.595	-0.729129	0.0123534
B6SK46	Cupin family protein OS=Zea mays	825.447	-0.728278	0.000117792
B4FLR0	GrpE protein homolog OS=Zea mays GN=pco143734	657.337	-0.711453	0.0123534
P13867	Alpha-amylase/trypsin inhibitor OS=Zea mays	567.3	-0.709207	0.00575562
P15590	Globulin-1 S allele OS=Zea mays GN=GLB1	482.947	-0.708031	0.0490388
P15590	Globulin-1 S allele OS=Zea mays GN=GLB1	497.916	-0.702205	0.000807022
B6SK46	Cupin family protein OS=Zea mays	744.386	-0.6912	5.66556e-05
B6SGY5	RNA binding protein OS=Zea mays GN=LOC100280485	807.935	-0.689454	0.0246151
B4G1C2	Uncharacterized protein OS=Zea mays GN=LOC100274481	728.831	-0.68913	0.0123162
K7UX83	Uncharacterized protein OS=Zea mays GN=ZEAMMB73_655229	660.379	-0.667477	0.0174272
B4G1G1	Desiccation-related protein PCC13-62 OS=Zea mays GN=LOC100282997	810.45	-0.650605	0.0488868
A0A096RF87	Uncharacterized protein OS=Zea mays GN=Zm.27514	1078.99	-0.639306	0.0402788
A0A0B4J327	Uncharacterized protein OS=Zea mays GN=LOC100272880	587.842	-0.638306	0.0013192
A0A0B4J3E6	Uncharacterized protein OS=Zea mays GN=gst5	595.344	-0.597513	0.0429992
K7UZN5	Putative oxidoreductase, aldo/keto reductase family protein OS=Zea mays GN=pco114043	785.428	-0.594885	0.0118576
Q7M1Z8	Globulin-2 OS=Zea mays GN=Zm.3896	722.349	-0.5861	0.0246797
C0PBL7	Uncharacterized protein OS=Zea mays	475.77	0.595353	0.0246797
Q8H6A5	Translationally-controlled tumor protein homolog OS=Zea mays GN=TCTP	646.874	0.606044	0.000852187
K7U2E4	Uncharacterized protein OS=Zea mays GN=Zm.24636	573.99	0.623404	0.00575562
B6UH16	Globulin OS=Zea mays	579.976	0.63296	0.042252
B4G0F2	Uncharacterized protein OS=Zea mays GN=LOC100274355	609.353	0.635991	0.0402788
Q0QWI2	Sorbitol dehydrogenase OS=Zea mays	559.297	0.658819	0.0422748
K7W272	Uncharacterized protein OS=Zea mays GN=Zm.92932	558.266	0.700736	0.0387358
C0PEZ5	Uncharacterized protein OS=Zea mays GN=TIDP3001	438.566	0.718037	0.0197954
P62787	Histone H4 OS=Zea mays GN=H4C7	464.575	0.732069	0.0174272
B4F7S2	Jasmonate-induced protein OS=Zea mays GN=LOC100191141	708.898	0.774139	0.0113095
K7U2E4	Uncharacterized protein OS=Zea mays GN=Zm.24636	422.897	0.77595	0.0214526
B6UGU4	Steroleosin OS=Zea mays GN=LOC100286255	649.395	0.787251	0.0260435
P04706	Glutelin-2 OS=Zea mays	374.879	0.78745	0.0204174
B6SLF6	Antimicrobial peptide MBP-1 OS=Zea mays GN=LOC100274918	464.561	0.79489	0.0246797
B4FN23	Uncharacterized protein OS=Zea mays GN=Zm.68129	558.832	0.79788	0.00113081
P21641	Oleosin Zm-II OS=Zea mays GN=OLE18	654.834	0.803737	0.0361366
P04712	Sucrose synthase 1 OS=Zea mays GN=SH-1	494.954	0.811135	0.0302705
A0A096PQ85	Uncharacterized protein OS=Zea mays GN=LOC100502333	553.812	0.811855	0.00575562
A0A096SS21	Uncharacterized protein OS=Zea mays GN=Zm.94009	773.89	0.866745	0.000363065
P04712	Sucrose synthase 1 OS=Zea mays GN=SH-1	717.897	0.8697	0.0310138
B6UAQ7	Pectinesterase inhibitor domain containing protein OS=Zea mays	551.824	0.871788	0.0387252
K7TKZ6	Obg-like ATPase 1 OS=Zea mays GN=Zm.968	641.344	0.874294	0.0478803
B4FAD9	Uncharacterized protein OS=Zea mays GN=csu815	597.856	0.875553	0.0123612
B6TIK3	Stress protein OS=Zea mays GN=pco152469	746.359	0.880692	0.00370517
P11143	Heat shock 70 kDa protein OS=Zea mays GN=HSP70	635.635	0.886481	0.042252
B4FNZ9	General stress protein 39 OS=Zea mays	532.326	0.890997	0.0260435
B4FWP0	Fructose-bisphosphate aldolase OS=Zea mays GN=LOC100283676	802.962	0.891381	0.0230559
P12653	Glutathione S-transferase 1 OS=Zea mays GN=GST1	356.212	0.899479	0.026671
B6T5F2	60S ribosomal protein L13 OS=Zea mays GN=Zm.1196	503.298	0.900139	0.00668844
P12863	Triosephosphate isomerase, cytosolic OS=Zea mays	604.674	0.911108	0.0118566
B4G1W8	Myosin-like protein OS=Zea mays GN=cl30719_1	395.469	0.92324	0.0105197
P26301	Enolase 1 OS=Zea mays GN=ENO1	935.035	0.923917	0.00944371
P21641	Oleosin Zm-II OS=Zea mays GN=OLE18	488.926	0.927082	0.0111265
B6SGF3	Glyoxalase family protein superfamily OS=Zea mays GN=pco065024	786.419	0.956317	0.0133105
A0A096TN72	Uncharacterized protein OS=Zea mays	632.34	0.964693	0.0197954
B4FQ89	Uncharacterized protein OS=Zea mays GN=LOC100274216	755.405	0.964863	0.0387358
Q8W0V2	Lipoxygenase OS=Zea mays GN=LOC542495	591.937	0.966187	0.0246797
A0A096QF11	Uncharacterized protein OS=Zea mays GN=Zm.40574	493.933	0.972771	0.00258777
B4FN23	Uncharacterized protein OS=Zea mays GN=Zm.68129	579.832	0.982009	0.000174796
B4FAD9	Uncharacterized protein OS=Zea mays GN=csu815	641.353	0.984225	0.00531477
B4FUK7	Uncharacterized protein OS=Zea mays GN=LOC100275372	588.373	0.987126	0.0478803
B4FUK7	Uncharacterized protein OS=Zea mays GN=LOC100275372	588.373	0.987126	0.0478803
P26301	Enolase 1 OS=Zea mays GN=ENO1	685.372	0.98738	0.0411807
B4F7S2	Jasmonate-induced protein OS=Zea mays GN=LOC100191141	602.637	0.989114	0.00607851
P08735	Glyceraldehyde-3-phosphate dehydrogenase 1, cytosolic OS=Zea mays GN=GAPC1	531.816	0.996696	0.0293598
B6TGT0	60S ribosomal protein L2 OS=Zea mays GN=LOC100216796	498.614	1.01023	0.000651427
P04713	Granule-bound starch synthase 1, chloroplastic/amyloplastic OS=Zea mays GN=WAXY	813.456	1.01376	0.000807022
Q41741	Eukaryotic initiation factor 4A OS=Zea mays	762.759	1.03433	0.037933
Q7M1Z8	Globulin-2 OS=Zea mays GN=Zm.3896	661.311	1.04053	0.0422748
P08440	Fructose-bisphosphate aldolase, cytoplasmic isozyme OS=Zea mays	803.456	1.07163	0.0116931
Q5EUD7	Protein disulfide isomerase OS=Zea mays GN=PDIL2-1	574.316	1.0774	0.000945507
A0A0B4J327	Uncharacterized protein OS=Zea mays GN=LOC100272880	651.988	1.07964	0.011827
A0A096PH50	Uncharacterized protein OS=Zea mays	609.633	1.08333	0.00143559
B4FSV6	6-phosphogluconate dehydrogenase, decarboxylating OS=Zea mays GN=Zm.506	641.361	1.09116	0.0312069
P24067	Luminal-binding protein 2 OS=Zea mays GN=BIPE2	575.666	1.09329	0.00648185
B4G0K5	Uncharacterized protein OS=Zea mays GN=LOC100274379	647.295	1.10795	0.0174272
P49106	14-3-3-like protein GF14-6 OS=Zea mays GN=GRF1	818.417	1.11171	0.0129441
Q43247	Glyceraldehyde-3-phosphate dehydrogenase 3, cytosolic OS=Zea mays GN=GAPC3	1215.1	1.11782	0.0130287
B4FAD9	Uncharacterized protein OS=Zea mays GN=csu815	534.84	1.14826	0.037933
B4G0K5	Uncharacterized protein OS=Zea mays GN=LOC100274379	641.335	1.15036	0.0219004
P12863	Triosephosphate isomerase, cytosolic OS=Zea mays	802.437	1.15522	0.0417286
P04712	Sucrose synthase 1 OS=Zea mays GN=SH-1	717.407	1.16341	0.0310138
B6TBZ8	Alanine aminotransferase 2 OS=Zea mays	626.848	1.18223	0.00575562
A0A096Q8H5	Uncharacterized protein OS=Zea mays	376.538	1.18469	0.00525224
A0A096SFX7	Uncharacterized protein OS=Zea mays GN=Zm.86345	631.358	1.19449	0.0036087
A2SZW8	1-Cys peroxiredoxin PER1 OS=Zea mays GN=PER1	714.924	1.20307	0.0118566
B4FUK7	Uncharacterized protein OS=Zea mays GN=LOC100275372	698.867	1.21608	0.0311744
C0P3K6	Uncharacterized protein OS=Zea mays GN=Zm.86992	453.252	1.24925	0.0130287
B4FWP0	Fructose-bisphosphate aldolase OS=Zea mays GN=LOC100283676	803.456	1.27774	0.0401337
A0A096T4U7	Uncharacterized protein OS=Zea mays	759.902	1.2937	0.00949842
Q08277	Heat shock protein 82 OS=Zea mays GN=HSP82	466.583	1.30847	0.0123534
K7W272	Uncharacterized protein OS=Zea mays GN=Zm.92932	637.397	1.3197	0.0478803
B6SI42	Oleosin OS=Zea mays GN=LOC100280594	392.716	1.33548	0.0397555
C4J093	Uncharacterized protein OS=Zea mays GN=LOC100502254	625.858	1.39842	0.0118576
K7W272	Uncharacterized protein OS=Zea mays GN=Zm.92932	583.324	1.39848	0.0221232
B4FAD9	Uncharacterized protein OS=Zea mays GN=csu815	856.146	1.39907	0.0158957
B6SNS4	Late embryogenesis abundant protein D-34 OS=Zea mays	511.272	1.40072	0.000945507
P08735	Glyceraldehyde-3-phosphate dehydrogenase 1, cytosolic OS=Zea mays GN=GAPC1	532.308	1.42553	0.0259967
C0PGM3	Uncharacterized protein OS=Zea mays GN=glb1	651.291	1.42589	0.0448748
P05494	ATP synthase subunit alpha, mitochondrial OS=Zea mays GN=ATPA	371.867	1.43296	0.0124651
E9JVD4	Aldose reductase OS=Zea mays GN=AR3	903.154	1.45058	0.0255497
A0A096QF11	Uncharacterized protein OS=Zea mays GN=Zm.40574	769.375	1.45253	0.000807022
P08735	Glyceraldehyde-3-phosphate dehydrogenase 1, cytosolic OS=Zea mays GN=GAPC1	1009.48	1.45408	0.0118576
C0P455	Uncharacterized protein OS=Zea mays GN=LOC100382075	558.611	1.47924	0.0310138
P08440	Fructose-bisphosphate aldolase, cytoplasmic isozyme OS=Zea mays	645.413	1.485	0.0318029
E9JVD4	Aldose reductase OS=Zea mays GN=AR3	560.984	1.49638	0.0213572
B4FUH2	Aspartate aminotransferase OS=Zea mays GN=pco118382	667.903	1.54391	0.0255497
B4FIC6	Peroxidase OS=Zea mays GN=LOC100194341	394.886	1.54621	0.0387358
P12863	Triosephosphate isomerase, cytosolic OS=Zea mays	745.885	1.59589	0.00210695
P08440	Fructose-bisphosphate aldolase, cytoplasmic isozyme OS=Zea mays	655.058	1.6325	0.0465042
B4FWP0	Fructose-bisphosphate aldolase OS=Zea mays GN=LOC100283676	655.058	1.6325	0.0465042
B4FUH2	Aspartate aminotransferase OS=Zea mays GN=pco118382	880.48	1.66645	0.0148543
P08735	Glyceraldehyde-3-phosphate dehydrogenase 1, cytosolic OS=Zea mays GN=GAPC1	616.866	1.69552	0.0430768
Q946V3	Alpha globulin OS=Zea mays GN=glb3	773.42	1.7022	0.0429992
P21641	Oleosin Zm-II OS=Zea mays GN=OLE18	665.375	1.72809	0.000807022
B6UHC9	Putative uncharacterized protein OS=Zea mays	719.677	1.76456	0.00258777
Q0QWI2	Sorbitol dehydrogenase OS=Zea mays	702.364	1.80118	0.00377182
E3QAG4	Putative uncharacterized protein OS=Colletotrichum graminicola (strain M1.001 / M2 / FGSC 10212) GN=GLRG_02996	624.402	1.83626	0.018406
P08735	Glyceraldehyde-3-phosphate dehydrogenase 1, cytosolic OS=Zea mays GN=GAPC1	548.327	1.85281	0.0118576
Q09054	Glyceraldehyde-3-phosphate dehydrogenase 2, cytosolic OS=Zea mays GN=GAPC2	552.999	1.87453	0.0411334
B4FWP0	Fructose-bisphosphate aldolase OS=Zea mays GN=LOC100283676	654.731	1.90308	0.0246797
P08440	Fructose-bisphosphate aldolase, cytoplasmic isozyme OS=Zea mays	664.421	1.97379	0.03499
B6SGP7	Non-specific lipid-transfer protein OS=Zea mays GN=plt1	622.978	2.00748	0.00143559
B6SI42	Oleosin OS=Zea mays GN=LOC100280594	694.857	2.02732	0.000117792
Q7M1Z8	Globulin-2 OS=Zea mays GN=Zm.3896	395.477	2.03326	0.0307039
P08735	Glyceraldehyde-3-phosphate dehydrogenase 1, cytosolic OS=Zea mays GN=GAPC1	615.876	2.05336	0.0112937
P08440	Fructose-bisphosphate aldolase, cytoplasmic isozyme OS=Zea mays	649.712	2.49563	0.0162934
B6UH30	Uncharacterized protein OS=Zea mays GN=Zm.10151	815.43	3.4001	0.00026252
