# Supplementary material for: An integrated multi-omics analysis of the NK603 Roundup-tolerant GM maize reveals metabolism disturbances caused by the transformation process
Source: Sci Rep. 2016 Dec 19;6:37855. doi: 10.1038/srep37855 (PMC5171704; doi:10.1038/srep37855)
Supplement: Supplementary Dataset 6 [file srep37855-s7.xls]

## Sheet: Isogenic x NK603
An integrated multi-omics analysis of the NK603 Roundup-tolerant GM maize reveals metabolism disturbances caused by the transformation process
Robin Mesnage1#, Sarah Z Agapito-Tenfen2#, Vinicius Vilperte3, George Renney4, Malcolm Ward4, Gilles-Eric Séralini5, Rubens O Nodari3, and Michael N Antoniou1*
Additional file 6. List of metabolites having their level altered for all pair-wise comparisons. The isogenic maize metabolome was compared to both NK603 and NK603 + R metabolome. Additionally, the list of metabolites significantly altered by the spraying of Roundup on the NK603 maize is also presented. The p-values were calculated according to a one sided Fisher exact test.
Pubchem ID	Metabolite name	mass to charge ratio (m/z)	Sub-Pathway	Log2 FC	P-adjusted value
Isogenic x NK603
6267	asparagine	133.061	Aspartate family (OAA derived)	-2.53019	0.0110252
444791	glucuronate	193.035	Glycolysis	-0.661593	0.00451004
151152	threonate	135.03	Ascorbate metabolism	0.779879	0.0154644
1118	sulfate*	96.9601	Serine family (phosphoglycerate derived)	-1.02419	8.78374e-05
259583	alanylleucine	203.139	Dipeptide	0.669871	0.00702725
338	salicylate	137.024	Benzenoids	1.72115	0.00629481
6435901	linoleamide (18:2n6)	280.264	Fatty acid amide	0.890299	0.0189389
227939	2-aminoheptanoate	146.118	Fatty acid, Amino	0.787087	0.00139113
2266	azelate (nonanedioate)	187.098	Fatty acid, Dicarboxylate	0.920558	0.0132695
5192	sebacate (decanedioate)	201.113	Fatty acid, Dicarboxylate	0.930906	0.0221021
10457	suberate (octanedioate)	173.082	Fatty acid, Dicarboxylate	1.09451	0.0468835
15816	undecanedioate	215.129	Fatty acid, Dicarboxylate	1.58106	0.0019075
9966640	9,10-DiHOME	313.238	Oxylipins	-0.829403	0.000661893
94216	3-hydroxylaurate	215.165	Free fatty acid	0.602934	0.00470865
94180	2-hydroxyoctanoate	159.103	Free fatty acid	0.607461	0.00652335
26612	3-hydroxydecanoate	187.134	Free fatty acid	0.914174	0.00157377
16064	3-hydroxymyristate	243.197	Free fatty acid	0.930741	0.000951892
69820	8-hydroxyoctanoate	159.103	Free fatty acid	1.06665	0.00110468
26613	3-hydroxyoctanoate	159.103	Free fatty acid	1.58545	0.000661568
99824	alpha-hydroxycaproate	131.071	Free fatty acid	2.2464	0.01993
3032311	ergothioneine	230.096	Glutamate family (alpha-ketoglutarate derived)	-1.93412	0.0232251
12665	2-piperidinone	100.076	Aspartate family (OAA derived)	0.757013	0.015903
10742	syringic acid	197.046	Phenylpropanoids	0.834186	0.00109437
444305	tartarate	149.009	Photorespiration	0.952646	0.0344641
637775	sinapate	223.061	Phenylpropanoids	1.08334	0.01435
14253342	gamma-glutamylisoleucine*	261.144	gamma-glutamyl	0.593161	0.00110468
151023	gamma-glutamylleucine	261.144	gamma-glutamyl	0.718203	8.78374e-05
7009567	gamma-glutamylmethionine	279.101	gamma-glutamyl	1.05045	0.00243537
92865	gamma-glutamylglutamate	277.103	gamma-glutamyl	1.06027	0.000418713
70914	N-acetylglutamate	190.071	Glutamate family (alpha-ketoglutarate derived)	-3.30349	0.00110468
5961	glutamine	147.076	Glutamate family (alpha-ketoglutarate derived)	-1.06479	0.00161181
12647	homoserine	120.066	Aspartate family (OAA derived)	0.65153	0.0369933
439606	maltohexaose	989.32	Sucrose, glucose,fructose metabolism	-1.81708	0.00652335
13489094	maltopentaose	827.267	Sucrose, glucose,fructose metabolism	-0.966067	0.0453667
10991489	maltose	387.114	Sucrose, glucose,fructose metabolism	0.607384	0.000418713
65533	glucose 1-phosphate	259.022	Glycolysis	-0.840717	0.0058261
752	glycerate	105.019	Photorespiration	-0.676972	0.00770087
96215	4-imidazoleacetate	127.05	Glutamate family (alpha-ketoglutarate derived)	-0.619238	0.00980766
736715	trans-urocanate	139.05	Glutamate family (alpha-ketoglutarate derived)	0.697791	0.0150172
193270	N-acetyl-3-methylhistidine*	212.103	Glutamate family (alpha-ketoglutarate derived)	1.64822	0.0435331
890	inositol hexakisphosphate	658.854	Inositol metabolism	-1.27242	0.0285056
10349	methylsuccinate	131.035	Branched Chain Amino Acids (pyruvate derived)	-0.76921	0.00702725
70912	N-acetylleucine	172.098	Branched Chain Amino Acids (pyruvate derived)	0.621853	0.0058261
66789	N-acetylvaline	158.082	Branched Chain Amino Acids (pyruvate derived)	0.712565	0.00732525
2802421	N-acetylisoleucine	172.098	Branched Chain Amino Acids (pyruvate derived)	0.928222	0.000661568
83697	alpha-hydroxyisocaproate	131.071	Branched Chain Amino Acids (pyruvate derived)	1.10076	0.00770087
138	5-aminovalerate	118.086	Glutamate family (alpha-ketoglutarate derived)	0.745539	0.00190242
92832	N6-acetyllysine	189.123	Aspartate family (OAA derived)	0.768046	0.00125794
5962	lysine	147.113	Aspartate family (OAA derived)	0.784209	5.25888e-06
	N-acetyl-cadaverine	145.133	Amines and polyamines	1.52012	0.00970839
273	cadaverine	103.123	Aspartate family (OAA derived)	4.80831	0.00728653
	1-oleoyl-GPI (18:1)*	597.304	Phospholipids	-2.10424	0.00379252
	1-linoleoyl-GPI (18:2)*	595.289	Phospholipids	-1.0891	0.01993
159864	N-acetyltaurine	166.018	Serine family (phosphoglycerate derived)	-0.914972	0.0157724
439155	S-adenosylhomocysteine (SAH)	383.114	Aspartate family (OAA derived)	-0.887796	0.00728653
448580	N-acetylmethionine	190.054	Aspartate family (OAA derived)	0.621395	0.0284667
24417	S-methylcysteine	119.016	Serine family (phosphoglycerate derived)	1.01136	0.00243537
439750	N-formylmethionine	176.039	Aspartate family (OAA derived)	1.25093	0.000708322
14900	1-palmitoylglycerol (16:0)	255.233	Glycerolipids	0.72669	0.00980766
161234	nicotinate ribonucleoside	256.082	Nicotinate and nicotinamide metabolism	-0.7805	0.01993
938	nicotinate	124.039	Nicotinate and nicotinamide metabolism	0.731211	0.00641072
936	nicotinamide	123.055	Nicotinate and nicotinamide metabolism	1.16109	0.0012841
6912	ribitol	151.061	Amino sugar and nucleotide sugar	-1.33605	1.88716e-05
3848	phenyllactate (PLA)	165.056	Aromatic amino acid metabolism (PEP derived)	0.69	0.0058261
74839	N-acetylphenylalanine	208.097	Aromatic amino acid metabolism (PEP derived)	1.16821	0.000315929
997	phenylpyruvate	163.04	Aromatic amino acid metabolism (PEP derived)	1.43751	0.0147609
1015	phosphoethanolamine	142.026	Phospholipids	0.726353	0.0120349
122356	N-acetylputrescine	131.118	Amines and polyamines	0.850931	0.0058261
1045	putrescine	89.1073	Amines and polyamines	1.44704	0.0085973
13130	methylphosphate	113	Oxidative phosphorylation	-0.585238	0.0058261
1188	xanthine	151.026	Purine metabolism	0.688409	0.00728653
790	hypoxanthine	135.031	Purine metabolism	0.811095	0.000614672
60961	adenosine	268.104	Purine metabolism	-0.953974	0.00110468
78821	1-methyladenine	150.077	Purine metabolism	-0.685694	0.000661893
764	guanine	152.057	Purine metabolism	-1.14265	0.00035128
66535	cytidine 3'-monophosphate (3'-CMP)	324.059	Pyrimidine metabolism	-0.648059	0.00629481
597	cytosine	112.05	Pyrimidine metabolism	0.675782	0.00248571
1135	thymine	127.05	Pyrimidine metabolism	1.22236	0.00035128
1174	uracil	111.02	Pyrimidine metabolism	0.636135	0.000132401
239	beta-alanine	90.055	Pyrimidine metabolism	0.764892	5.25888e-06
76406	N-acetyl-beta-alanine	130.051	Aspartate family (OAA derived)	1.00243	0.0164163
13712	2'-deoxyuridine	111.02	Pyrimidine metabolism	1.4687	0.00806444
493570	riboflavin (Vitamin B2)	377.146	Riboflavin and FAD metabolism	0.745134	0.00486308
525	malate	133.014	TCA cycle	-0.768146	0.00035128
444972	fumarate	115.004	TCA cycle	-0.720962	0.0173609
51	alpha-ketoglutarate	145.014	TCA cycle	0.728057	0.00035128
5282349	gamma-tocotrienol	410.318	Tocopherol metabolism	-1.37258	0.007646
5699	xanthurenate	206.045	Aromatic amino acid metabolism (PEP derived)	0.867317	0.000374568
9920500	N-delta-acetylornithine	175.108	Glutamate family (alpha-ketoglutarate derived)	-1.00935	0.00515543
557	N-methylproline	130.086	Glutamate family (alpha-ketoglutarate derived)	0.928821	0.00629481
1054	pyridoxine (Vitamin B6)	168.067	Vitamin B metabolism (B6 or B12)	0.622034	0.0343531

## Sheet: Isogenic x NK603+R
An integrated multi-omics analysis of the NK603 Roundup-tolerant GM maize reveals metabolism disturbances caused by the transformation process
Robin Mesnage1#, Sarah Z Agapito-Tenfen2#, Vinicius Vilperte3, George Renney4, Malcolm Ward4, Gilles-Eric Séralini5, Rubens O Nodari3, and Michael N Antoniou1*
Additional file 6. List of metabolites having their level altered for all pair-wise comparisons. The isogenic maize metabolome was compared to both NK603 and NK603 + R metabolome. Additionally, the list of metabolites significantly altered by the spraying of Roundup on the NK603 maize is also presented. The p-values were calculated according to a one sided Fisher exact test.
Pubchem ID	Metabolite name	mass to charge ratio (m/z)	Sub-Pathway	Log2 FC	P-adjusted value
Isogenic x NK603+R
122356	N-acetylputrescine	131.118	Amines and polyamines	0.873552	0.00989446
1045	putrescine	89.1073	Amines and polyamines	1.99739	0.0124845
6912	ribitol	151.061	Amino sugar and nucleotide sugar	-3.31787	6.4799e-05
5460677	ribonate	165.041	Amino sugar and nucleotide sugar	-1.84768	2.94178e-06
2781043	erythronate*	135.03	Amino sugar and nucleotide sugar	-0.869662	9.48791e-05
73563	glucosaminate	196.082	Amino sugar and nucleotide sugar	-0.814446	0.00218102
5779	ribose	195.051	Amino sugar and nucleotide sugar	0.581006	0.00746127
441477	glucosamine	180.087	Amino sugar and nucleotide sugar	0.759327	0.0368336
222285	erythritol	167.056	Amino sugar and nucleotide sugar	-1.63088	0.00829325
5610	tyramine	138.091	Aromatic amino acid metabolism (PEP derived)	-1.54552	0.0330203
3848	phenyllactate (PLA)	165.056	Aromatic amino acid metabolism (PEP derived)	0.666615	0.022821
74839	N-acetylphenylalanine	208.097	Aromatic amino acid metabolism (PEP derived)	0.685212	0.00751482
5699	xanthurenate	206.045	Aromatic amino acid metabolism (PEP derived)	1.06765	0.00117238
979	4-hydroxyphenylpyruvate	179.035	Aromatic amino acid metabolism (PEP derived)	1.3199	0.0105826
997	phenylpyruvate	163.04	Aromatic amino acid metabolism (PEP derived)	1.64806	0.0109879
151152	threonate	135.03	Ascorbate metabolism	0.804696	0.00592239
6267	asparagine	133.061	Aspartate family (OAA derived)	-1.51511	0.0230113
99715	N-acetylasparagine	175.071	Aspartate family (OAA derived)	-1.21243	0.00170249
849	pipecolate	130.086	Aspartate family (OAA derived)	-0.697978	0.0154116
6137	methionine	150.058	Aspartate family (OAA derived)	0.795198	0.000898419
5962	lysine	147.113	Aspartate family (OAA derived)	0.824324	0.000164281
12647	homoserine	120.066	Aspartate family (OAA derived)	0.854757	0.00362652
448580	N-acetylmethionine	190.054	Aspartate family (OAA derived)	0.891428	0.00419458
92832	N6-acetyllysine	189.123	Aspartate family (OAA derived)	0.91764	0.000492226
439750	N-formylmethionine	176.039	Aspartate family (OAA derived)	2.03649	0.00143475
273	cadaverine	103.123	Aspartate family (OAA derived)	5.30517	0.0097471
76406	N-acetyl-beta-alanine	130.051	Aspartate family (OAA derived)	0.669523	0.00607559
12665	2-piperidinone	100.076	Aspartate family (OAA derived)	0.90318	0.000417266
69867	indole-3-carboxylic acid	160.04	Auxin metabolism	-0.981661	0.00352707
3080590	2-oxindole-3-acetate	190.051	Auxin metabolism	0.633523	0.00211912
135	4-hydroxybenzoate	137.024	Benzenoids	-0.836909	0.00592239
338	salicylate	137.024	Benzenoids	1.25392	0.00357336
99823	alpha-hydroxyisovalerate	117.056	Branched Chain Amino Acids (pyruvate derived)	-1.28254	0.00689876
164623	2-hydroxy-3-methylvalerate	131.071	Branched Chain Amino Acids (pyruvate derived)	-1.14165	9.48791e-05
10349	methylsuccinate	131.035	Branched Chain Amino Acids (pyruvate derived)	-0.788845	0.00466039
2802421	N-acetylisoleucine	172.098	Branched Chain Amino Acids (pyruvate derived)	0.672643	0.00293114
70912	N-acetylleucine	172.098	Branched Chain Amino Acids (pyruvate derived)	0.75526	0.0116491
69362	beta-hydroxyisovalerate	117.056	Branched Chain Amino Acids (pyruvate derived)	0.873595	0.0101464
70	4-methyl-2-oxopentanoate	129.056	Branched Chain Amino Acids (pyruvate derived)	1.59402	0.0264236
1014	choline phosphate	184.073	Choline metabolism	2.6851	0.0101697
342532	isoleucylglycine	189.123	Dipeptide	0.586233	0.00203685
4099799;4099798	threonylphenylalanine	267.134	Dipeptide	0.670939	0.0190049
6993123;5488196	phenylalanylalanine	237.123	Dipeptide	0.700514	0.0117003
92843	glycylleucine	189.123	Dipeptide	0.780099	0.0110539
	glutamine-leucine	260.161	Dipeptide	0.79303	0.0144664
259321	leucylalanine	203.139	Dipeptide	0.835345	0.00689876
352039	valylleucine	231.17	Dipeptide	0.900653	0.0126005
4305457	leucylglutamine*	260.161	Dipeptide	0.921587	0.0206261
259583	alanylleucine	203.139	Dipeptide	0.978109	0.0110539
263471	tryptophylglycine	262.119	Dipeptide	0.988771	0.00989446
6435901	linoleamide (18:2n6)	280.264	Fatty acid amide	1.14557	0.0478492
6433346	N-linoleoylglycine	336.254	Fatty acid conjugate	-1.20268	0.00540585
11686	dimethylmalonic acid	131.035	Fatty acid, Dicarboxylate	-0.595656	0.00367242
15816	undecanedioate	215.129	Fatty acid, Dicarboxylate	1.25459	0.0199889
69820	8-hydroxyoctanoate	159.103	Free fatty acid	0.744477	0.0102613
26613	3-hydroxyoctanoate	159.103	Free fatty acid	1.35607	0.0133173
99824	alpha-hydroxycaproate	131.071	Free fatty acid	1.78711	0.0469559
440103	gamma-glutamylalanine	219.097	gamma-glutamyl	-0.686127	0.0201596
3989307	gamma-glutamyltryptophan	334.14	gamma-glutamyl	0.619589	0.0197147
151023	gamma-glutamylleucine	261.144	gamma-glutamyl	0.852321	0.00663505
7009567	gamma-glutamylmethionine	279.101	gamma-glutamyl	2.19473	0.000771521
70914	N-acetylglutamate	190.071	Glutamate family (alpha-ketoglutarate derived)	-5.12171	0.00127254
182230	N-acetylglutamine	189.087	Glutamate family (alpha-ketoglutarate derived)	-1.10874	0.0248048
500	4-guanidinobutanoate	146.092	Glutamate family (alpha-ketoglutarate derived)	-0.692996	0.00367242
6262	ornithine	133.097	Glutamate family (alpha-ketoglutarate derived)	0.60091	0.00989624
65072	homocitrulline	190.119	Glutamate family (alpha-ketoglutarate derived)	0.604061	0.00540585
9750	citrulline	176.103	Glutamate family (alpha-ketoglutarate derived)	0.740921	0.00367242
736715	trans-urocanate	139.05	Glutamate family (alpha-ketoglutarate derived)	0.785172	0.0109879
138	5-aminovalerate	118.086	Glutamate family (alpha-ketoglutarate derived)	0.890808	0.0045554
193270	N-acetyl-3-methylhistidine*	212.103	Glutamate family (alpha-ketoglutarate derived)	1.17866	0.0101464
115244	stachydrine	144.102	Glutamate family (alpha-ketoglutarate derived)	-1.21499	0.00352707
3032311	ergothioneine	230.096	Glutamate family (alpha-ketoglutarate derived)	0.891769	0.0478378
	gamma-glutamyl-2-aminobutyrate	233.113	Glutathione metabolism	-1.05777	0.0024391
65533	glucose 1-phosphate	259.022	Glycolysis	-1.28518	0.000400891
612	lactate	89.0244	Glycolysis	-0.690318	0.00169929
5958	glucose 6-phosphate	259.022	Glycolysis	1.89773	0.0122123
892	myo-inositol	225.062	Inositol metabolism	-0.592971	0.00172477
440194	inositol 1-phosphate (I1P)	259.022	Inositol metabolism	1.15019	0.00243258
936	nicotinamide	123.055	Nicotinate and nicotinamide metabolism	1.7809	0.00111298
9966640	9,10-DiHOME	313.238	Oxylipins	-1.35667	9.48791e-05
10236635	12,13-DiHOME	313.238	Oxylipins	-0.686264	0.00821941
637542	4-hydroxycinnamate	163.04	Phenylpropanoids	-1.08974	0.00751482
8468	vanillate	167.035	Phenylpropanoids	-0.924923	0.00689876
10742	syringic acid	197.046	Phenylpropanoids	0.603039	0.00266324
637775	sinapate	223.061	Phenylpropanoids	2.62375	0.00828573
	1-oleoyl-GPI (18:1)*	597.304	Phospholipids	-1.44687	0.00821941
	1-linoleoyl-GPI (18:2)*	595.289	Phospholipids	-1.00474	0.0197147
71920	glycerophosphorylcholine (GPC)	258.11	Phospholipids	-0.932163	0.0269886
	1-palmitoyl-GPI (16:0)*	571.289	Phospholipids	-0.770876	0.0370671
1015	phosphoethanolamine	142.026	Phospholipids	2.21525	0.000138325
752	glycerate	105.019	Photorespiration	-0.765655	0.00509753
60961	adenosine	268.104	Purine metabolism	-1.11318	0.000408056
764	guanine	152.057	Purine metabolism	-1.01756	0.000593317
102175	N6-methyladenosine	282.12	Purine metabolism	-0.842518	0.000898419
6802	guanosine	284.099	Purine metabolism	-0.711978	0.0129239
11361	7-methylguanine	166.072	Purine metabolism	0.678209	0.000298323
1188	xanthine	151.026	Purine metabolism	0.737874	0.00180286
790	hypoxanthine	135.031	Purine metabolism	1.03314	0.00270839
66535	cytidine 3'-monophosphate (3'-CMP)	324.059	Pyrimidine metabolism	-0.834719	0.00367242
101543	uridine 3'-monophosphate (3'-UMP)	323.029	Pyrimidine metabolism	-0.77369	0.0129239
239	beta-alanine	90.055	Pyrimidine metabolism	0.598442	6.4799e-05
597	cytosine	112.05	Pyrimidine metabolism	0.753407	0.00211912
13712	2'-deoxyuridine	111.02	Pyrimidine metabolism	1.06303	0.00266324
1135	thymine	127.05	Pyrimidine metabolism	1.28486	0.00592239
1123	taurine	126.022	Serine family (phosphoglycerate derived)	-1.81358	0.0388324
159864	N-acetyltaurine	166.018	Serine family (phosphoglycerate derived)	-1.44458	0.0045554
750	glycine	76.0393	Serine family (phosphoglycerate derived)	-0.650595	6.4799e-05
65249	N-acetylserine	148.06	Serine family (phosphoglycerate derived)	0.586627	0.00838849
24417	S-methylcysteine	119.016	Serine family (phosphoglycerate derived)	1.42348	0.00610629
5862	cysteine	122.027	Serine family (phosphoglycerate derived)	1.64197	0.0114393
1118	sulfate*	96.9601	Serine family (phosphoglycerate derived)	-1.14881	6.4799e-05
128869	galactonate	195.051	Sucrose, glucose,fructose metabolism	-3.67555	0.0230113
439606	maltohexaose	989.32	Sucrose, glucose,fructose metabolism	-1.23322	0.0101464
10991489	maltose	387.114	Sucrose, glucose,fructose metabolism	0.706184	0.00127254
439586	maltotriose	503.162	Sucrose, glucose,fructose metabolism	0.923672	0.0147753
10690	gluconate	195.051	Sucrose, glucose,fructose metabolism	-1.40584	0.000400891
525	malate	133.014	TCA cycle	-0.861454	0.000111289
444972	fumarate	115.004	TCA cycle	-0.751799	0.0122123
1110	succinate	101.023	TCA cycle	-0.623469	0.000400891
51	alpha-ketoglutarate	145.014	TCA cycle	2.14919	0.0024391
5282349	gamma-tocotrienol	410.318	Tocopherol metabolism	-1.03313	0.0101464

## Sheet: NK603 x NK603+R
An integrated multi-omics analysis of the NK603 Roundup-tolerant GM maize reveals metabolism disturbances caused by the transformation process
Robin Mesnage1#, Sarah Z Agapito-Tenfen2#, Vinicius Vilperte3, George Renney4, Malcolm Ward4, Gilles-Eric Séralini5, Rubens O Nodari3, and Michael N Antoniou1*
Additional file 6. List of metabolites having their level altered for all pair-wise comparisons. The isogenic maize metabolome was compared to both NK603 and NK603 + R metabolome. Additionally, the list of metabolites significantly altered by the spraying of Roundup on the NK603 maize is also presented. The p-values were calculated according to a one sided Fisher exact test.
Pubchem ID	Metabolite name	mass to charge ratio (m/z)	Sub-Pathway	Log2 FC	P-adjusted value
NK603 x NK603+R
99823	alpha-hydroxyisovalerate	117.056	Branched Chain Amino Acids (pyruvate derived)	-1.33492	0.0215515
1123	taurine	126.022	Serine family (phosphoglycerate derived)	-1.32287	0.0397423
164623	2-hydroxy-3-methylvalerate	131.071	Branched Chain Amino Acids (pyruvate derived)	-1.28581	0.000371776
557	N-methylproline	130.086	Glutamate family (alpha-ketoglutarate derived)	-1.22965	0.00949783
83697	alpha-hydroxyisocaproate	131.071	Branched Chain Amino Acids (pyruvate derived)	-0.890523	0.0303448
127	4-hydroxyphenylacetate	151.04	Aromatic amino acid metabolism (PEP derived)	-0.757378	0.0104279
637542	4-hydroxycinnamate	163.04	Phenylpropanoids	-0.655402	0.0180378
439750	N-formylmethionine	176.039	Aspartate family (OAA derived)	0.78556	0.0176848
5862	cysteine	122.027	Serine family (phosphoglycerate derived)	1.29491	0.0461518
5961	glutamine	147.076	Glutamate family (alpha-ketoglutarate derived)	1.61588	0.00949783
6912	ribitol	151.061	Amino sugar and nucleotide sugar	-1.98182	0.00572766
5460677	ribonate	165.041	Amino sugar and nucleotide sugar	-1.74882	0.00404394
612	lactate	89.0244	Glycolysis	-0.669412	0.0116653
936	nicotinamide	123.055	Nicotinate and nicotinamide metabolism	0.619813	0.0245884
51	alpha-ketoglutarate	145.014	TCA cycle	1.42114	0.0121908
6433346	N-linoleoylglycine	336.254	Fatty acid conjugate	-1.21057	0.0104279
16064	3-hydroxymyristate	243.197	Free fatty acid	-0.81211	0.0023604
4671	palmitoyl ethanolamide	300.29	Fatty acid amide	-0.770246	0.0116653
43	2-hydroxyglutarate	131.034	Free fatty acid	-0.606606	0.000371776
16081932	1-oleoyl-GPC (18:1)	522.355	Phospholipids	0.686301	0.0116653
1015	phosphoethanolamine	142.026	Phospholipids	1.48889	0.00148679
1014	choline phosphate	184.073	Choline metabolism	3.21237	0.0248626
102175	N6-methyladenosine	282.12	Purine metabolism	-0.967297	0.0116653
92865	gamma-glutamylglutamate	277.103	gamma-glutamyl	-0.97708	0.00346407
7009567	gamma-glutamylmethionine	279.101	gamma-glutamyl	1.14428	0.0043661
115244	stachydrine	144.102	Glutamate family (alpha-ketoglutarate derived)	-1.17269	0.0215515
10690	gluconate	195.051	Sucrose, glucose,fructose metabolism	-1.15298	0.0388371
222285	erythritol	167.056	Amino sugar and nucleotide sugar	-1.11755	0.00635723
445858	ferulate	193.051	Phenylpropanoids	-0.747523	0.0316793
637775	sinapate	223.061	Phenylpropanoids	1.54041	0.0420434
3032311	ergothioneine	230.096	Glutamate family (alpha-ketoglutarate derived)	2.82589	0.0153398
